# Supplementary material for: Long-Term Stability of Nicotinamide Cofactors in Common Aqueous Buffers: Implications for Cell-Free Biocatalysis
Source: Molecules. 2024 Nov 19;29(22):5453. doi: 10.3390/molecules29225453 (PMC11597533; doi:10.3390/molecules29225453)
Supplement: Supplementary file 1 [file molecules-29-05453-s001.zip]

Archive with 1 entries (1 files):
- molecules-3292247-supplementary.pdf
